# Supplementary material for: Leukoencephalomyelopathy in cats linked to abnormal fatty acid composition of the white matter of the spinal cord and of irradiated dry cat food
Source: J Anim Physiol Anim Nutr (Berl). 2019 Jun 7;103(5):1556–63. doi: 10.1111/jpn.13139 (PMC6852023; doi:10.1111/jpn.13139)
Supplement: Supplementary file 1 [file JPN-103-1556-s001.xlsx]

## Sheet: Sheet1
Fatty acid	Affected cat 1	Affected cat 2	Affected cat 3	Affected cat 4	Affected cat 5	Affected cat 6	Affected cat 7	Affected cat 8	Affected cat 9	Control cat 1	Control cat 2	Control cat 3	Average affected cats	SD	Average control cats	SD
12:0	0	0	0	0	0	0	0	0	0	0	0	0	0	0	0	0
14:0	0.58	0.62	0.54	0.63	0.52	0.62	0.56	0.58	0.68	0.67	0.95	0.73	0.592222	0.0499444	0.783333	0.147422
14:1	0	0	0	0	0	0	0	0	0	0	0	0	0	0	0	0
15:0	0.12	0.09	0.12	0	0	0	0	0	0	0.13	0.15	0.11	0.0366667	0.0556776	0.13	0.02
16:0	18.13	19.37	17.42	19.32	19.32	20.82	19.73	19.54	20.38	19.56	19.19	19.22	19.3367	1.0378	19.3233	0.205508
16:1	0.53	0.4	0.51	0.55	0	0	0.45	0	0.6	0.68	0.94	0.84	0.337778	0.259604	0.82	0.131149
17:0	0.51	0.21	0.47	0	0	0	0	0	0	0.28	0.3	0.24	0.132222	0.214405	0.273333	0.0305505
17:1				1.08	0.99	1	1	0.98	1.02				1.01167	0.0360093
18:0	16.57	18.2	16.11	18.02	18.04	19.22	17.94	18.15	17.11	16.82	16.79	17.51	17.7067	0.948103	17.04	0.407308
18:1 n-9	18.56	13.61	19.1	20.86	21.33	15.79	18.92	19.67	19.73	18.67	20.43	17.76	18.6189	2.45279	18.9533	1.35736
18:1 n-7	4.12	4.1	3.93	4.2	3.93	4.16	3.89	3.93	4.43	3.58	3.39	3.62	4.07667	0.176352	3.53	0.122882
18:2 n-6 trans	1.73	1.61	1.64	1.35	1.29	1.73	1.44	1.49	1.36	3.44	5.45	4.82	1.51556	0.167788	4.57	1.02806
18:3 n-6	0	0	0.1	0	0	0	0	0	0	0	0	0	0.0111111	0.0333333	0	0
18:3 n-3	0	0	0	0	0	0	0	0	0	0.18	0.31	0.27	0	0	0.253333	0.0665833
20:0	0.17	0.1	0.19	0	0	0	0	0	0	0.14	0.13	0.12	0.0511111	0.0802254	0.13	0.01
20:1	1.3	0.6	1.54	1.66	1.44	0.94	1.21	1.45	1.71	1.1	0.98	0.69	1.31667	0.357526	0.923333	0.210792
20:2 n-6	0.35	0.25	0.29	0	0	0	0	0	0	0.29	0.22	0.12	0.0988889	0.150453	0.21	0.08544
20:3 n-6	0.83	0.46	0.92	0.74	0.64	0.92	0.84	0.86	0.94	0.68	0.4	0.51	0.794444	0.157727	0.53	0.141067
20:4 n-6	6.63	10.48	6.94	7.45	6.95	9.48	6.85	7.31	6.53	4.96	5.92	7.88	7.62444	1.38908	6.25333	1.48827
20:3 n-3	0	0	0	0	0	0	0	0	0	0	0	0	0	0	0	0
20:5 n-3	0	0	0	0	0	0	0	0	0	0	0	0	0	0	0	0
22:1 n-9	0.21	0.09	0.22	0	0	0	0	0	0	0.16	0.11	0.13	0.0577778	0.0939119	0.133333	0.0251661
22:2	0.11	0.12	0.2	0	0	0	0	0	0	0	0	0.07	0.0477778	0.0757921	0.0233333	0.0404145
22:3				0.65	0.56	0.62	0.79	0.83	0.45				0.65	0.142127
22:4 n-6	2.74	4.02	3.22	2.86	2.66	3.42	2.46	2.65	2.58	1.64	2.18	2.66	2.95667	0.505173	2.16	0.510294
22:5	0.42	0.36	0.33	0	0	0	0.95	0.51	0	1.23	0.65	0.4	0.285556	0.324735	0.76	0.425793
24:0	0.14	0	0.15							0	0	0	0.0966667	0.083865	0	0
24:1				0	0	0	0	0	0				0	0
22:6 n-3	12.04	12.31	10.48							15.36	12.3	12.01	11.61	0.987877	13.2233	1.85608
Unknown	14.22	13.01	15.61	11.14	11.5	9.81	10.48	11.26	11.43	10.42	9.23	10.28	12.0511	1.86834	9.97667	0.65041
